# Supplementary material for: Posterior-Only T11 Vertebral Column Resection for Pediatric Congenital Kyphosis Surgical Correction
Source: Medicina (Kaunas). 2024 May 29;60(6):897. doi: 10.3390/medicina60060897 (PMC11206005; doi:10.3390/medicina60060897)
Supplement: Supplementary file 1 [file medicina-60-00897-s001.zip]

Archive with 1 entries (1 files):
- medicina-2979792-supplementary.MOV
